# Supplementary material for: Genotyping of Human Brucella melitensis Biovar 3 Isolated from Shanxi Province in China by MLVA16 and HOOF
Source: PLoS One. 2015 Jan 23;10(1):e0115932. doi: 10.1371/journal.pone.0115932 (PMC4304826; doi:10.1371/journal.pone.0115932)
Supplement: S1 Table — MLVA-16 genotypes for 120 B. melitensis strains. (XLS) [file pone.0115932.s002.xls]

## Sheet: Sheet1
Sample	6	8	11	12	42	43	45	55	18	19	21	04	07	09	16	30	panel 1	county	time
2009062	1	5	3	13	2	2	3	2	4	21	8	5	4	3	4	8	42	pingyao	2009
2009063	1	5	3	13	2	2	3	2	4	21	8	5	4	3	4	6	42	qingxu	2009
2009064	1	5	3	13	2	2	3	2	4	21	8	5	5	3	7	4	42	qingxu	2009
2010013	1	5	3	13	2	2	3	2	4	21	8	6	4	3	8	8	42	huozhou	2010
2010014	1	5	3	13	2	2	3	2	4	21	8	7	4	3	9	5	42	huozhou	2010
2010015	1	5	3	13	2	2	3	2	4	21	8	7	5	3	5	4	42	qi	2010
2010016	1	5	3	13	2	2	3	2	4	21	8	5	5	3	6	4	42	taigu	2010
2010017	1	5	3	13	2	2	3	2	4	21	8	4	4	3	7	4	42	shenchi	2010
2010018	1	5	3	13	2	2	3	2	4	21	8	7	4	3	7	7	42	wenshui	2010
2010019	1	5	3	13	2	2	3	2	4	21	8	6	4	3	7	5	42	wenshui	2010
2010020	1	5	3	13	2	2	3	2	4	21	8	6	4	3	5	4	42	tianzhen	2010
2010021	1	5	3	13	2	2	3	2	4	21	8	8	4	3	4	4	42	tianzhen	2010
2010022	1	5	3	13	2	2	3	2	4	21	8	8	4	3	4	4	42	tianzhen	2010
2010023	1	5	3	13	2	2	3	2	4	21	8	7	4	3	5	4	42	tianzhen	2010
2010024	1	5	3	13	2	2	3	2	4	21	8	4	4	3	3	5	42	yushe	2010
2010025	1	5	3	13	2	2	3	2	4	21	8	7	4	3	8	5	42	huozhou	2010
2010026	1	5	3	13	2	2	3	2	4	21	8	9	4	3	7	5	42	huozhou	2010
2010027	1	5	3	13	2	2	3	2	4	21	8	3	4	3	7	5	42	fansi	2010
2010028	1	5	3	13	2	2	3	2	4	21	8	7	4	3	8	9	42	jiexiu	2010
2010029	1	5	3	13	3	2	3	2	4	21	8	8	4	10	4	4	43	linfen	2010
2010030	1	5	3	13	2	2	3	2	4	21	8	5	4	3	7	7	42	qi	2010
2010031	1	5	3	13	2	2	3	2	4	21	8	5	5	3	10	6	42	qi	2010
2010032	1	5	3	13	2	2	3	2	4	21	8	7	5	3	5	4	42	xiyang	2010
2010033	1	5	3	13	2	2	3	2	4	21	8	3	4	3	4	5	42	qi	2010
2010034	1	5	3	13	2	2	3	2	4	21	8	4	4	3	6	5	42	qi	2010
2010035	1	5	3	13	2	2	3	2	4	21	8	3	4	3	7	5	42	xinzhou	2010
2010036	1	5	3	13	2	2	3	2	4	21	8	7	4	3	10	6	42	pingyao	2010
2010037	1	5	3	13	2	2	3	2	4	21	8	5	4	3	8	5	42	lin	2010
2010038	1	5	3	13	2	2	3	2	4	21	8	4	4	3	4	6	42	jingzhong	2010
2010039	1	5	3	13	2	2	3	2	4	21	8	4	4	3	5	4	42	wenshui	2010
2010040	1	5	3	13	2	2	3	2	4	21	8	3	4	3	6	5	42	xinzhou	2010
2010041	1	5	3	13	2	2	3	2	4	21	8	6	4	3	7	5	42	pingyao	2010
2010042	1	5	3	13	2	2	3	2	4	21	8	4	4	3	4	5	42	pingyao	2010
2011072	1	5	3	13	2	2	3	2	4	21	8	3	4	3	4	5	42	qinyuan	2011
2011073	1	5	3	13	2	2	3	2	4	21	8	7	4	3	5	4	42	tianzhen	2011
2011074	1	5	3	13	2	2	3	2	4	21	8	4	4	3	3	5	42	yushe	2011
2011075	1	5	3	13	2	2	3	2	4	21	8	5	5	3	9	4	42	qinyuan	2011
2011076	1	5	3	13	2	2	3	2	4	21	8	6	4	3	6	6	42	shenchi	2011
2011077	1	5	3	13	2	2	3	2	4	21	8	6	4	3	7	5	42	qi	2011
2011078	1	5	3	13	2	2	3	2	4	21	8	7	4	3	4	6	42	qi	2011
2011079	1	5	3	13	2	2	3	2	4	21	8	5	4	3	6	6	42	qi	2011
2011080	1	5	3	13	2	2	3	2	4	20	8	6	6	3	6	5	42	shenchi	2011
2011081	1	5	3	13	2	2	3	2	4	21	8	5	6	3	11	8	42	yushe	2011
2011082	1	5	3	13	2	2	3	2	4	21	8	6	6	3	5	17	42	yushe	2011
2011083	1	5	3	13	2	2	3	2	4	21	8	4	4	3	4	17	42	ying	2011
2011084	1	5	3	13	2	2	3	2	4	21	8	4	4	3	3	5	42	taigu	2011
2011085	1	5	3	13	2	2	3	2	4	21	8	5	4	3	6	17	42	yushe	2011
2011086	1	5	3	13	2	2	3	2	4	21	8	11	4	3	8	5	42	shenchi	2011
2011087	1	5	3	13	2	2	3	2	4	21	8	6	5	3	5	4	42	taigu	2011
2011088	1	5	3	13	2	2	3	2	4	21	8	5	5	3	9	4	42	qinyuan	2011
2011089	1	5	3	13	2	2	3	2	4	21	8	6	4	3	5	4	42	qinyuan	2011
2011090	1	5	3	13	2	2	3	2	4	21	8	6	5	3	7	4	42	yushe	2011
2011091	1	5	3	13	2	2	3	2	4	23	8	5	4	3	6	5	42	tianzhen	2011
2011092	1	5	3	13	2	2	3	2	4	21	8	5	5	3	5	4	42	qinyuan	2011
2011093	1	5	3	13	2	2	3	2	4	21	8	4	4	3	4	5	42	qinyuan	2011
2011094	1	5	3	13	2	2	3	2	4	21	8	4	4	3	4	5	42	pingyao	2011
2011095	1	5	3	13	2	2	3	2	4	21	8	6	4	3	9	5	42	pingyao	2011
2011096	1	5	3	13	2	2	3	2	4	21	8	3	4	3	5	5	42	pingyao	2011
2011097	1	5	3	13	2	2	3	2	4	21	8	8	4	3	5	4	42	taiyuan	2011
2011098	1	5	3	13	2	2	3	2	4	21	8	8	4	3	5	17	42	zuoquan	2011
2011099	1	5	3	13	2	2	3	2	4	21	8	2	4	3	4	5	42	qingxu	2011
2011100	1	5	3	13	2	2	3	2	4	21	8	5	6	3	8	6	42	yangqu	2011
2011101	1	5	3	13	2	2	3	2	4	21	8	8	4	3	7	17	42	ying	2011
2011102	1	5	3	13	2	2	3	2	4	21	8	3	4	3	5	5	42	fansi	2011
2011103	1	5	3	13	2	2	3	2	4	20	8	3	4	3	6	5	42	wenshui	2011
2011104	1	5	3	13	2	2	3	2	4	21	8	4	6	3	4	5	42	wenshui	2011
2011105	1	5	3	13	2	2	3	2	4	21	8	5	4	3	6	17	42	wenshui	2011
2011106	1	5	3	13	2	2	3	2	4	21	8	7	4	3	7	17	42	wenshui	2011
2011107	1	5	3	13	2	2	3	2	4	21	8	7	4	3	5	4	42	qinyuan	2011
2011108	1	5	3	13	2	2	3	2	4	21	8	5	5	3	5	4	42	qinyuan	2011
2011109	1	5	3	13	2	2	3	2	4	21	8	7	4	3	5	4	42	qinyuan	2011
2011110	1	5	3	13	2	2	3	2	4	21	8	5	4	3	5	6	42	wenshui	2011
2011111	1	5	3	13	2	2	3	2	4	21	8	5	4	3	5	4	42	taigu	2011
2011112	1	5	3	13	2	2	3	2	4	23	8	6	4	3	5	5	42	wenshui	2011
2011132	1	5	3	13	2	2	3	2	4	21	8	4	4	3	8	10	42	taigu	2011
2011133	1	5	3	13	2	2	3	2	4	21	8	6	4	3	9	6	42	pingyao	2011
2011134	1	5	3	13	2	2	3	2	4	21	8	3	4	3	6	5	42	huairen	2011
2011135	1	5	3	13	2	2	3	2	4	21	8	5	4	3	5	8	42	pingyao	2011
2011172	1	5	3	13	2	2	3	2	4	21	8	8	4	3	7	7	42	shuozhou	2011
2011173	1	5	3	13	2	2	3	2	4	21	8	6	4	3	8	5	42	tianzhen	2011
2011174	1	5	3	13	2	1	3	2	4	21	8	3	4	3	8	5	this artical	yongji	2011
BCCN 96-22	3	4	2	13	4	2	3	3	8	18	6	2	4	6	3	6	47	Israel	1996
BCCN 75-478	1	5	3	13	3	2	3	2	4	20	8	5	5	3	5	4	43	Israel	1975
BCCN 96-30	1	5	3	13	3	2	3	2	4	20	8	4	5	3	6	5	43	Israel	1996
BCCN 96-31	1	4	3	13	3	2	3	2	4	20	8	5	4	3	4	5	44	Israel	1996
BCCN 96-32	1	4	3	13	3	2	3	2	4	20	8	6	4	3	4	5	44	Israel	1996
BCCN 94-49	1	5	3	13	2	2	3	2	4	20	8	5	4	3	6	4	42	India	1994
BfR VII	1	5	3	13	3	2	3	2	4	20	8	4	4	3	4	4	43	Syria	2003
BfR 20	3	5	3	13	3	2	3	3	6	20	8	7	4	5	5	3	65	Pakistan	1998
BfR 50	1	5	3	13	3	2	3	2	4	21	8	8	4	8	7	3	43	Syria	1990
BfR 51	1	5	3	13	3	2	3	2	4	21	8	4	4	3	5	4	43	Syria	1990
BfR 62	1	5	3	13	3	2	3	2	4	20	8	4	4	3	4	5	43	Irak	2001
BfR 82	1	5	3	13	2	2	3	2	4	20	8	4	4	3	6	5	42	Kazakhstan	1999
AUB BRUP-S1	1	5	3	13	3	2	3	2	4	20	8	4	5	3	4	5	43	Lebanon	unknown
AUB BRUP-S10	1	5	3	13	3	2	3	2	4	25	8	4	4	9	5	6	43	Lebanon	unknown
AUB BRUP-S11	1	5	3	13	3	2	3	2	4	20	8	3	4	3	7	6	43	Lebanon	unknown
AUB BRUP-S12	1	5	3	13	3	2	3	2	4	20	8	5	4	3	5	5	43	Lebanon	unknown
AUB BRUP-S13	1	5	3	13	3	2	3	2	4	20	8	4	4	3	7	4	43	Lebanon	unknown
AUB BRUP-S14	1	5	3	13	3	2	3	2	4	20	8	5	5	9	6	6	43	Lebanon	unknown
AUB BRUP-S15	1	5	3	13	2	2	3	2	4	20	8	2	7	3	6	5	42	Lebanon	unknown
AUB BRUP-S17	1	5	3	13	3	2	3	2	4	20	8	7	4	3	5	4	43	Lebanon	unknown
AUB BRUP-S19	1	5	3	13	3	2	3	2	4	22	8	5	4	-1	4	5	43	Lebanon	unknown
AUB BRUP-S20	1	5	3	13	3	2	3	2	4	20	8	2	4	3	6	3	43	Lebanon	unknown
AUB BRUP-S21	1	5	3	13	3	2	3	2	4	22	8	10	4	10	4	6	43	Lebanon	unknown
AUB BRUP-S22	1	5	3	13	3	2	3	2	4	25	8	5	4	5	4	5	43	Lebanon	unknown
AUB BRUP-S23	1	5	3	13	3	2	3	2	4	20	8	4	4	3	8	5	43	Lebanon	unknown
AUB BRUP-S24	1	5	3	13	3	2	2	2	4	20	8	4	4	3	5	4	60	Lebanon	unknown
AUB BRUP-S26	1	5	3	13	3	2	3	2	4	20	8	7	5	3	5	4	43	Lebanon	unknown
AUB BRUP-S27	1	5	3	13	3	2	3	2	4	20	8	3	4	3	8	6	43	Lebanon	unknown
AUB BRUP-S28	1	5	3	13	3	2	3	2	4	20	8	4	4	3	11	5	43	Lebanon	unknown
AUB BRUP-S29	1	5	3	13	3	2	3	2	4	20	8	-1	8	3	5	4	43	Lebanon	unknown
AUB BRUP-S30	1	5	3	13	3	2	3	2	4	20	8	6	4	3	6	5	43	Lebanon	unknown
AUB BRUP-S31	1	5	3	13	3	2	3	2	4	20	8	4	4	3	5	4	43	Lebanon	unknown
AUB BRUP-S32	1	5	3	13	3	2	3	2	4	20	8	6	4	3	7	3	43	Lebanon	unknown
AUB BRUP-S33	1	5	3	13	3	2	3	2	4	20	8	8	3	3	5	4	43	Lebanon	unknown
AUB BRUP-S34	1	4	3	13	3	2	3	2	4	20	8	8	4	3	8	5	44	Lebanon	unknown
AUB BRUP-S36	1	5	3	13	3	3	3	2	4	20	8	5	4	3	8	4	57	Lebanon	unknown
AUB BRUP-S38	1	5	3	13	3	2	3	2	5	20	8	5	5	7	5	6	43	Lebanon	unknown
AUB BRUP-S40	1	5	3	13	3	2	3	2	4	20	8	5	5	8	7	9	43	Lebanon	unknown
AUB BRUP-S41	1	5	3	13	3	2	3	2	4	20	8	5	4	3	9	6	43	Lebanon	unknown
