# Supplementary material for: Genotyping of Human Brucella melitensis Biovar 3 Isolated from Shanxi Province in China by MLVA16 and HOOF
Source: PLoS One. 2015 Jan 23;10(1):e0115932. doi: 10.1371/journal.pone.0115932 (PMC4304826; doi:10.1371/journal.pone.0115932)
Supplement: S2 Table — HOOF genotypes for 81 B. melitensis strains. (XLS) [file pone.0115932.s003.xls]

## Sheet: HOOF
	VNTR:1	VNTR:2	VNTR:3	VNTR:4	VNTR:5	VNTR:6	VNTR:7	VNTR:8	county	time
2009062	8	8	1	10	7	5	4	3	pingyao	2009
2009063	6	6	1	8	2	5	10	3	qingxu	2009
2009064	10	4	1	11	9	5	9	3	qingxu	2009
2010013	6	8	1	9	8	6	9	3	huozhou	2010
2010014	10	5	1	9	15	7	9	3	huozhou	2010
2010015	7	4	1	10	11	7	13	3	qi	2010
2010016	5	4	1	8	7	5	14	3	taigu	2010
2010017	10	4	1	8	9	4	11	3	shenchi	2010
2010018	11	7	1	8	7	7	9	3	wenshui	2010
2010019	12	5	1	7	8	6	8	3	wenshui	2010
2010020	7	4	1	5	2	6	8	3	tianzhen	2010
2010021	11	4	1	10	2	8	8	3	tianzhen	2010
2010022	11	4	1	10	2	8	8	3	tianzhen	2010
2010023	7	4	1	7	2	7	9	3	tianzhen	2010
2010024	11	5	1	7	9	4	9	3	yushe	2010
2010025	12	5	1	9	15	7	8	3	huozhou	2010
2010026	15	5	1	8	9	9	9	3	huozhou	2010
2010027	13	5	1	5	7	3	10	3	fansi	2010
2010028	5	9	1	7	10	7	8	3	jiexiu	2010
2010029	6	4	1	10	13	8	6	10	linfen	2010
2010030	7	7	1	14	9	5	9	3	qi	2010
2010031	14	6	1	8	5	5	7	3	qi	2010
2010032	10	4	1	7	13	7	7	3	xiyang	2010
2010033	10	5	1	13	2	3	7	3	qi	2010
2010034	10	5	1	10	2	4	9	3	qi	2010
2010035	9	5	1	5	12	3	10	3	xinzhou	2010
2010036	8	6	1	7	6	7	6	3	pingyao	2010
2010037	6	5	1	11	8	5	9	3	lin	2010
2010038	6	6	1	8	7	4	10	3	jingzhong	2010
2010039	6	4	1	8	6	4	7	3	wenshui	2010
2010040	15	5	1	9	9	3	7	3	xinzhou	2010
2010041	8	5	1	11	7	6	12	3	pingyao	2010
2010042	11	5	1	8	5	4	5	3	pingyao	2010
2011072	10	5	1	10	12	3	9	3	qinyuan	2011
2011073	9	4	1	5	2	7	6	3	tianzhen	2011
2011074	5	5	1	7	9	4	8	3	yushe	2011
2011075	10	4	1	9	8	5	6	3	qinyuan	2011
2011076	10	6	1	8	8	6	9	3	shenchi	2011
2011077	8	5	1	10	9	6	8	3	qi	2011
2011078	7	6	1	11	2	7	11	3	qi	2011
2011079	5	6	1	12	9	5	6	3	qi	2011
2011080	6	5	1	7	5	6	12	3	shenchi	2011
2011081	10	8	1	14	11	5	8	3	yushe	2011
2011082	13	17	1	7	11	6	8	3	yushe	2011
2011083	9	17	1	15	9	4	11	3	ying	2011
2011084	8	5	1	7	12	4	9	3	taigu	2011
2011085	10	17	1	9	11	5	13	3	yushe	2011
2011086	9	5	1	11	6	11	5	3	shenchi	2011
2011087	14	4	1	6	9	6	11	3	taigu	2011
2011088	10	4	1	9	7	5	6	3	qinyuan	2011
2011089	9	4	1	7	2	6	7	3	qinyuan	2011
2011090	12	4	1	6	9	6	7	3	yushe	2011
2011091	10	5	1	7	10	5	7	3	tianzhen	2011
2011092	8	4	1	7	3	5	10	3	qinyuan	2011
2011093	6	5	1	7	9	4	6	3	qinyuan	2011
2011094	8	5	1	6	10	4	10	3	pingyao	2011
2011095	11	5	1	5	14	6	9	3	pingyao	2011
2011096	11	5	1	6	9	3	11	3	pingyao	2011
2011097	9	4	1	7	2	8	8	3	taiyuan	2011
2011098	12	17	1	7	10	8	6	3	zuoquan	2011
2011099	11	5	1	6	10	2	13	3	qingxu	2011
2011100	9	6	1	11	11	5	7	3	yangqu	2011
2011101	4	17	1	11	9	8	10	3	ying	2011
2011102	5	5	1	5	7	3	10	3	fansi	2011
2011103	6	5	1	5	10	3	6	3	wenshui	2011
2011104	16	5	1	9	5	4	6	3	wenshui	2011
2011105	11	17	1	7	9	5	13	3	wenshui	2011
2011106	14	17	1	8	8	7	7	3	wenshui	2011
2011107	9	4	1	6	2	7	5	3	qinyuan	2011
2011108	8	4	1	7	3	5	10	3	qinyuan	2011
2011109	8	4	1	6	2	7	7	3	qinyuan	2011
2011110	5	6	1	9	8	5	10	3	wenshui	2011
2011111	11	4	1	9	12	5	4	3	taigu	2011
2011112	15	5	1	8	6	6	6	3	wenshui	2011
2011132	9	10	1	6	15	4	10	3	taigu	2011
2011133	7	6	1	9	4	6	10	3	pingyao	2011
2011134	12	5	1	11	6	3	9	3	huairen	2011
2011135	11	8	1	12	5	5	3	3	pingyao	2011
2011172	8	7	1	12	5	8	10	3	shuozhou	2011
2011173	5	5	1	11	4	6	2	3	tianzhen	2011
2011174	8	5	1	11	8	3	6	3	yongji	2011
LB0807	8	5	1	9	8	3	7	3	guangdong	2008
LB0810	9	5	1	9	10	3	7	3	guangdong	2008
